# Supplementary material for: A bacterial symbiont in the gill of the marine scallop Argopecten irradians irradians metabolizes dimethylsulfoniopropionate
Source: mLife. 2023 Jun 26;2(2):178–89. doi: 10.1002/mlf2.12072 (PMC10989825; doi:10.1002/mlf2.12072)
Supplement: Supplementary file 2 — Supporting information. [file MLF2-2-178-s002.xlsx]

## Sheet: tableS6
Table S6:Genome information of HWgs001 and reference symbionts
Genome Name / Sample Name	Genbank Accession	Host/source	Genome Size(Mb)		GC(%)	Completeness(%)	Contaminationv(%)	Contig numbers	ORF numbers	rRNA gene	tRNA genes	Source
Rhodobiaceae bacterium HWgs001	JAPKNN000000000	Argopecten irradians irradians	1.75		38.1	92.33	0	20	1564	3	30	This study
Candidatus Enterousia avicola isolate CHK136-897	DVNO00000000	Gallus gallus	0.86		39	86.81	0	36	831	1	40	Gilroy et al.(2021)
Gamma proteobacterium symbiont of Stewartia floridana isolate S44	NAUC00000000	Stewartia floridana	4.55		52.8	98.9	1.06	36	4072	3	44	Lim et al.(2018)
Gamma proteobacterium symbiont of Ctena orbiculata isolate LUC_16_020_40_D	NATU00000000	Ctena orbiculata	4.59		57.4	97.74	1.8	42	4120	3	43	Lim et al.(2019)
Candidatus Thiodiazotropha lotti isolate MAGKOTO1	JAEPDK000000000	Loripes orbiculatus	4.41		52.2	99.59	1.86	15	3992	3	44	Osvatic et al.(2021)
Candidatus Thiodiazotropha taylori isolate MAGL205	JAEPDR000000000	Pillucina pacifica	4.6		52.8	99.59	1.39	7	4127	3	44	Osvatic et al.(2021)
Candidatus Thiodubiliella endoseptemdiera isolate 455	JACCHT000000000	Bathymodiolus septemdierum	2.37		37.8	92.42	2.32	24	2898	5	34	Russell et al.(2020)
Candidatus Thiodiazotropha weberae isolate MAGKSA1	JAEPDB000000000	Loripes orbiculatus	4.38		52.3	97.76	1.92	115	3966	3	43	Osvatic et al.(2021)
Candidatus Vesicomyosocius endoextente isolate Monterey_2004	JACCHU000000000	Calyptogena (syn. Ectenagena) extenta	1.02		31.1	92.73	0	2	987	3	36	Russell et al.(2020)
Candidatus Thiodiazotropha sp. 'RUGA' isolate MAGL046	JAEPDS000000000	Rugalucina munda	4.77		52.6	99.59	4.26	194	4277	3	45	Osvatic et al.(2021)
Candidatus Thiodiazotropha endolucinida isolate MAGdivaljamaic004	JAEPCT000000000	Divalinga quadrisulcata	4.54		52.5	99.07	1.74	21	4083	3	47	Osvatic et al.(2021)
Candidatus Sedimenticola endophacoides isolate N3_P5	PQCO00000000	Phacoides pectinatus	2.98		63.9	96.48	1.8	172	3421	3	49	Lim et al.(2020)
Solemya velum gill symbiont strain WH	JRAA00000000	Solemya velum	2.69		51	99.83	0.7	71	2625	3	39	Dmytrenko et al.(2014)
Solemya elarraichensis gill symbiont isolate Se-Cadez	MPRK00000000	Solemya elarraichensis	2.05		50.8	93.97	5.25	378	2186	3	32	Russell et al.(2017)
Solemya pervernicosa gill symbiont isolate Sp-SM6	MPRL00000000	Solemya pervernicosa	3.56		54	98.49	0.52	161	3386	3	42	Russell et al.(2017)
Solemya velesiana gill symbiont isolate Sveles-Q1	MPRJ00000000	Solemya velesiana	2.55		55.6	86.18	0.75	130	2600	3	48	Russell et al.(2017)
Candidatus Reidiella endopervernicosa isolate Santa_Monica_outfall	CP054491	Solemya pervernicosa	3.45		54.1	97.34	0.69	1	3642	3	42	Russell et al.(2020)
Candidatus Ruthia endofausta isolate JDF_Ridge	CP054490	Calyptogena fausta	1.19		36.7	98.05	0	1	1332	3	37	Russell et al.(2020)
Candidatus Hydrogenosomobacter endosymbioticus 200920	AP025225	Cyclidium porcatum sp. GW7	0.83		41.3	97.79	0.32	1	728	3	45	Shiohama et al.(2022)
Rhodobacteraceae bacterium KLH11	ACCW01000000	Mycale laxissima	4.49		57.6	99.25	0.08	48	4366	9	53	Zan et al.(2011)
Rickettsiaceae bacterium H1	JACDQH000000000	Heliocidaris erythrogramma	1.12		33.3	97.16	0.47	7	1133	2	35	Carrier et al.(2021)
Epsilonproteobacteria bacterium (ex Lamellibrachia satsuma) isolate 1368-E	JQIX00000000	Lamellibrachia satsuma	2		39.7	99.18	1.23	71	1999	3	37	Patraet al.(2014)
Nitrosopumilus sp. isolate HM_N	JACERO000000000	Hymedesmia methanophila isolate N	1.71		33.3	97.57	0	107	2225	3	38	Haber et al.(2021)
Candidatus Lumbricidophila eiseniae isolate EaCA-K	NAEP00000000	Eisenia andrei	2.85		60.4	96.34	1.52	74	2739	3	49	Haber et al.(2021)
